# Supplementary material for: Effect of Pretreatment on Detection of 37 Pesticide Residues in Chrysanthemum indicum
Source: J Anal Methods Chem. 2021 Dec 9;2021:8854025. doi: 10.1155/2021/8854025 (PMC8677409; doi:10.1155/2021/8854025)
Supplement: Supplementary Materials — Some figures and tables are included in the supplementary file. [file 8854025.f1.zip]

Archive with 5 entries (5 files):
- 8854025.f1/Supplementary Fig.1 Experimental procedure for MSPD and QuEChERS methods. (1).docx
- 8854025.f1/Table 1. Information of pesticide standards..docx
- 8854025.f1/Table 2. Cleanup sorbent for QuEChERS extraction.docx
- 8854025.f1/Table 3. Linearity (expressed as R2), limit of quantification (LOQ), and three levels of accuracy  of MSPD methods.docx
- 8854025.f1/Table 4. Linearity (expressed as R2), limit of quantification (LOQ), and three levels of accuracy of QuEChERS methods.docx
